# Supplementary material for: Highly Permeable Sulfonated Graphene-Based Composite Membranes for Electrochemically Enhanced Nanofiltration
Source: Polymers (Basel). 2022 Jul 29;14(15):3068. doi: 10.3390/polym14153068 (PMC9370331; doi:10.3390/polym14153068)
Supplement: Supplementary file 1 [file polymers-14-03068-s001.zip]

Archive with 1 entries (1 files):
- polymers-1820337-supplementary.pdf
